# Supplementary material for: Assessment of Dysphonia in Children with Pompe Disease Using Auditory-Perceptual and Acoustic/Physiologic Methods
Source: J Clin Med. 2021 Aug 16;10(16):3617. doi: 10.3390/jcm10163617 (PMC8396833; doi:10.3390/jcm10163617)
Supplement: Supplementary file 1 [file jcm-10-03617-s001.zip]

Archive with 1 entries (1 files):
- jcm-1279913-supplementary.pdf
